# Supplementary material for: Comparative glycomic analysis of Mimiviridae and Marseilleviridae uncovers host-related and lineage-specific glycosylation
Source: J Biochem. 2025 Dec 9;179(2):117–26. doi: 10.1093/jb/mvaf072 (PMC12866637; doi:10.1093/jb/mvaf072)
Supplement: Web_Material_mvaf072 [file web_material_mvaf072.zip]

Archive with 1 entries (1 files):
- Supplementary data_shim et al.pdf
